# Supplementary material for: Development of a Polygenic Risk Score for Metabolic Dysfunction-Associated Steatotic Liver Disease Prediction in UK Biobank
Source: Genes (Basel). 2024 Dec 28;16(1):33. doi: 10.3390/genes16010033 (PMC11765347; doi:10.3390/genes16010033)
Supplement: Supplementary file 1 [file genes-16-00033-s001.zip]

Archive with 1 entries (1 files):
- genes-3356184-supplementary.pdf
